# Supplementary material for: Loss of Function of the E1-Like-b Gene Associates With Early Flowering Under Long-Day Conditions in Soybean
Source: Front Plant Sci. 2019 Jan 8;9:1867. doi: 10.3389/fpls.2018.01867 (PMC6331540; doi:10.3389/fpls.2018.01867)
Supplement: Supplementary file 1 [file Table_1.xlsx]

## Sheet: Supplemental table 1 
SUPPLEMENTAL TABLE 1. Primers used in this study
SSR marker		Primer sequence
Satt190	F	GGGAGTGTGAACTTACATTGTCT
	R	GGGCCTTGAATTTTGTGCTAT
Sat_085	F	GGTTTTAGATCCTTAAATTTGT
	R	GGGGAAGCAAGTAGCT
BARC-04g-0685; M1	F	TGCATTCACATCAGTAGAGGCT
	R	CAATCTCAACCCAATATCTCACC
BARC-04g -0725; M2	F	CACAACCCTAGCACCTACACC
	R	ATGGGTCAAACCCAACTCAA
BARC-04g- 0881; M3	F	AATGAGAGAGCTTGCAGGAA
	R	TGGGGTAAGTTGTTACATCAAA
BARC-04g-0859; M4	F	AAGCCAACCTTATAATTCTTTCAT
	R	ATATGGGCTTACTTACCCATCATAGA
BARC-18g-0889; M5	F	GACAATTTGATATGTCTTCCCCA
	R	GAGGCAGAATGCAATGGTTT
BARC-18g -0895; M6	F	TACGTCATCCCCAAATGCTT
	R	TGAAAATCGAATCATAAATAGCAAA
BARC-18g -0905; M7	F	AACGCAGTACCACACCTTCC
	R	ACCCAACTTGTGAACCCGTA
BARC-18g -0908; M8	F	AGAAAGGGGGTTGAATCGTG
	R	AGGCAGCAAATGATTTTGGA
BARC-18g -0911; M9	F	TGCACAACCACCAAAGTCAT
	R	GTCGTCCTGGAAATTGCATC
BARC-04g -0751; M10	F	CACTTCCATTTAAAACCTGCAA
	R	CCTCGCTCACTTTAGTTGTGA
BARC-04g -0781; M11	F	TTGCTTCTGCATCTCCTTTTT
	R	CCAAATCTGAAAAAGAACCGA
Expression analyses		primer sequence
β-Tubulin	F	GACCCGATAACTTCGTGTTC
	R	CAGTTCCACCTCCCAGTGAGTGAC
E1	F	CACTCAAATTAAGCCCTTTCA
	R	TTCATCTCCTCTTCATTTTTGTTG
E1La	F	AAACACTCAAAGCCCGATCA
	R	ATCCTCTTCATTTTTGTTGCTGA
E1Lb	F	GTGTAAACACTCAAAGTCCTT
	R	CTCCTCTTCATTTTTGTTGCTGC
FT2a	F	GGATTGCCAGTTGCTGCTGT
	R	GAGTGTGGGAGATTGCCAAT
FT5a	F	GCCTTACTCCAGCTTATACT
	R	GGCATGCTCTAGCATTGCAA
