# Supplementary material for: Loss of Function of the E1-Like-b Gene Associates With Early Flowering Under Long-Day Conditions in Soybean
Source: Front Plant Sci. 2019 Jan 8;9:1867. doi: 10.3389/fpls.2018.01867 (PMC6331540; doi:10.3389/fpls.2018.01867)
Supplement: Supplementary file 2 [file Table_2.xlsx]

## Sheet: Supplemental table 2 
Supplemental table 2. Accessions used in genpotyping of E1Lbby dCAPS marker
	Accession	Region	Genotype at
			E1	E2	E3	E4	E1Lb
1	Kamaishi 17	Tohoku, Japan	E1	e2	e3	e4	E1Lb
2	Ohfunato 45	Tohoku, Japan	E1	e2	e3	e4	E1Lb
3	Otome wase	Tohoku, Japan	E1	e2	e3	e4	E1Lb
4	Gokuwase Kamishunbetsu	Hokkaido, Japan	e1re	e2	e3	e4	E1Lb
5	Karafuto 1	Hokkaido, Japan	e1nl	e2	e3	e4	E1Lb
6	Miharudaizu	Hokkaido, Japan	E1	e2	e3	e4	E1Lb
7	Ohyachi 2	Hokkaido, Japan	E1	e2	e3	e4	E1Lb
8	Okuhara 1	Hokkaido, Japan	E1	e2	e3	e4	E1Lb
9	Sakamoto wase	Hokkaido, Japan	e1fs	e2	e3	E4	E1Lb
10	Dongda 2	Northeast China	e1nl	e2	e3-tr	E4	E1Lb
11	Heihe 12	Northeast China	e1as	e2	e3-tr	e4-SORE1	E1Lb
12	Heihe 13	Northeast China	e1as	e2	e3-fs	e4-kes	E1Lb
13	Heihe 21	Northeast China	e1as	e2	e3-tr	e4-SORE1	E1Lb
14	Heihe 28	Northeast China	e1nl	e2	e3-tr	E4	E1Lb
15	Heihe 33	Northeast China	e1as	e2	e3-tr	e4-kes	E1Lb
16	Heihe 34	Northeast China	e1as	e2	e3-tr	E4	E1Lb
17	Heihe 35	Northeast China	e1as	e2	e3-fs	e4-kes	E1Lb
18	Heihe 40	Northeast China	e1as	e2	e3-fs	e4-kes	E1Lb
19	Jiagedaqi 01	Northeast China	e1-nl	e2	e3	E4	E1Lb
20	Jiagedaqi 02	Northeast China	e1-as	e2	e3	E4	E1Lb
21	Jiagedaqi 03	Northeast China	e1-nl	e2	e3	E4	E1Lb
22	Jiagedaqi 04	Northeast China	e1-as	e2	e3	e4	E1Lb
23	Jiagedaqi 05	Northeast China	e1-as	e2	e3	e4	E1Lb
24	Jiagedaqi 08	Northeast China	e1-as	e2	e3	e4	E1Lb
25	Jiagedaqi 09	Northeast China	e1-nl	e2	e3	E4	E1Lb
26	Jiagedaqi 10	Northeast China	e1-nl	e2	e3	E4	E1Lb
27	Jiagedaqi 11	Northeast China	e1-as	e2	e3	e4	E1Lb
28	Jiagedaqi 12	Northeast China	e1-as	e2	e3	e4	E1Lb
29	Jiagedaqi 13	Northeast China	e1-nl	e2	e3	E4	E1Lb
30	Jiagedaqi 14	Northeast China	e1-as	e2	e3	e4	E1Lb
31	Jiagedaqi 16	Northeast China	e1-as	e2	e3	e4	E1Lb
32	Jiagedaqi 17	Northeast China	e1-as	e2	e3	e4	E1Lb
33	Jiagedaqi 18	Northeast China	e1-as	e2	e3	e4	E1Lb
34	Jiagedaqi 19	Northeast China	e1-as	e2	e3	e4	E1Lb
35	Jiagedaqi 20	Northeast China	e1-as	e2	e3	E4	E1Lb
36	Darta	Poland	e1-as	e2	e3	e4	E1Lb
37	Gai	Poland	e1-nl	e2	e3	e4	E1Lb
38	Nawiko	Poland	e1-as	e2	e3	e4	E1Lb
39	Amurskaya 41	Russia	e1-as	e2	E3	E4	E1Lb
40	DB no. 23	Russia	e1-as	e2	e3	E4	E1Lb
41	DYA-1	Russia	e1-as	e2	e3	E4	e1lb
42	Krasnoarmeiskaya	Russia	e1-as	E2	e3	E4	E1Lb
43	Mesinaya	Russia	e1-as	e2	e3	E4	E1Lb
44	Mesinaya Salatnaya	Russia	E1	e2	E3	E4	E1Lb
45	Oktyabr-70	Russia	e1-as	e2	e3	e4	E1Lb
46	Sadovy	Russia	e1-as	e2	e3	e4	E1Lb
47	Salyut 216	Russia	e1-as	E2	e3	E4	e1lb
48	Sonata	Russia	e1-as	e2	e3	E4	e1lb
49	Vega	Russia	e1-as	e2	e3	e4	E1Lb
50	Venera	Russia	e1-as	e2	E3	E4	E1Lb
51	VIR-29	Russia	e1-as	e2	e3	E4	E1Lb
52	Yubileinaya	Russia	e1-as	e2	e3	E4	e1lb
53	Zeika	Russia	e1-as	e2	e3	E4	e1lb
54	Zeya 2	Russia	e1-as	e2	e3	e4	E1Lb
55	Arcadia	Ukraine	e1-as	e2	e3	E4	E1Lb
56	Hadjibey	Ukraine	e1-as	e2	E3	E4	E1Lb
57	Kiev 242 BH	Ukraine	e1-nl	e2	E3	e4	E1Lb
58	Kiev 242 WH	Ukraine	e1-as	e2	e3	e4	E1Lb
59	Odesskaya 150	Ukraine	e1-as	e2	e3	E4	E1Lb
60	Palmira	Ukraine	e1-as	E2	e3	E4	E1Lb
61	Ustya	Ukraine	e1-nl	e2	E3	e4	E1Lb
62	Yug 30	Ukraine	e1-as	e2	e3	e4	E1Lb
Genetypic information on E1 to E4 is cited from Xu et al. (2013)
